# Supplementary material for: Genetic Characterization of Palyam Serogroup Viruses Isolated in Japan from 1984 to 2018 and Development of a Real-Time RT-PCR Assay for Broad Detection of Palyam Serogroup Viruses and Specific Detection of Chuzan (Kasba) and D’Aguilar Viruses
Source: Pathogens. 2024 Jun 28;13(7):550. doi: 10.3390/pathogens13070550 (PMC11279806; doi:10.3390/pathogens13070550)
Supplement: Supplementary file 1 [file pathogens-13-00550-s001.zip]

Archive with 2 entries (2 files):
- Figs. S1-S11_Shirafuji et al.R1_18Jun.2024.pdf
- Table S1_Shirafuji et al._28May2024.pdf
